# Supplementary material for: Effect of opioid-free anesthesia combined with pectoral nerve block on the quality of recovery in patients after mastectomy: A randomized, controlled trial
Source: PLoS One. 2025 Apr 3;20(4):e0320592. doi: 10.1371/journal.pone.0320592 (PMC11967923; doi:10.1371/journal.pone.0320592)
Supplement: S2 File — (XLSX) [file pone.0320592.s002.xlsx]

## Sheet: S4_File
ID	Group	Age	Weight	Height	BMI	Comorbidity	Smoking	Montion sickness	Procedure	Operation duration	Estimated blood loss	Propofol dose	Sufentanil dose	Dexmedetomidine dose	T0 SBP	T0 DBP	T0 HR	T1 SBP	T1 DBP	T1 HR	T2 SBP	T2 DBP	T2 HR	T3 SBP	T3 DBP	T3 HR	Extubation time	1h VAS	4h VAS	24h VAS	Nausea	Vomitting	Dizziness	Piruits	Baseline QoR global score	24h QOR global score	24h Pain	24h Physical comfort	24h Physical independence	24h Psychological support	24h Emontion state
1	2	51	74	170	25.6	anaemia	0	1	Mastectomy with ALND	75	30	1050	0	135	130	64	76	118	57	58	123	63	66	103	52	61	30	0	0	0	0	0	0	0	150	136	20	46	10	20	40
2	1	59	63	162	24		0	1	Mastectomy with SLNB	90	50	874.1	40	0	127	82	86	88	44	70	92	62	67	182	106	86	25	4.5	0	0	1	0	0	0	135	128	20	38	10	20	40
3	1	49	70	164	26		0	1	Partial mastectomy with ALND	150	30	1290	30	0	116	69	76	85	50	65	90	57	63	125	64	73	12	0	0	0	0	0	0	0	126	131	20	50	7	20	34
4	1	50	60	162	22.9		0	0	Mastectomy with SLNB	97	10	876	30	0	113	77	84	90	46	56	95	47	77	99	55	68	19	0	0	2	0	0	1	0	147	129	16	47	10	20	36
5	1	60	55	158	22		0	1	Partial mastectomy with SLNB	95	10	574	27	0	112	87	76	99	54	84	107	67	73	123	62	65	13	3	0	0	0	0	0	0	137	143	20	50	13	20	40
6	1	36	49	158	19.6		0	1	Mastectomy with SLNB	120	10	69	25	0	103	66	80	112	72	81	109	68	64	122	78	84	20	0	3	0	0	0	1	0	84	64	14	30	10	10	0
7	2	37	60	160	23.4	anaemia	0	0	Mastectomy with ALND	145	30	1150	0	105	109	76	81	134	85	72	122	83	67	135	78	67	19	0	0.217054	0	0	0	0	0	143	133	20	45	18	20	30
8	1	59	66.5	168	23.6		0	1	Partial mastectomy with SLNB	118	20	920	30	0	125	71	76	99	58	55	111	75	65	130	72	76	5	3	0	0	0	0	0	0	142	129	20	50	6	20	33
9	1	48	66	160	25.8		0	0	Partial mastectomy with SLNB	179	50	1200	40	0	121	75	84	109	60	68	109	60	63	121	76	82	5	3	3	5	0	0	0	0	127	119	14	47	3	20	35
10	2	44	57	161.2	23.2862		0	1	Partial mastectomy with SLNB	90	10	750	0	90	85	50	51	92	59	67	90	56	77	117	91	65	10	0	0	0	0	0	0	0	140	115	20	39	4	20	32
11	2	51	61	162	23.2		0	0	Mastectomy with SLNB	115	50	700	0	140	165	100	74	106	67	83	111	69	80	123	95	85	15	0	2	0	0	0	0	0	136	128	18	35	20	20	35
12	2	55	69	161	26.6		0	0	Mastectomy with SLNB	65	20	850	0	108	132	75	70	135	77	72	136	79	70	157	52	58	30	0	1	0	0	0	0	0	133	111	20	42	2	20	27
13	1	51	59	160	23		0	0	Mastectomy with SLNB	75	20	860	40	0	122	58	63	73	52	56	152	59	60	103	68	59	25	1	3	0	0	0	0	0	138	131	20	49	8	20	34
14	2	35	65	162	24.8		0	1	Mastectomy with ALND	115	50	1100	0	150	110	74	78	110	76	68	123	86	73	106	73	79	15	0	0	0	0	0	0	0	132	127	20	45	10	20	32
15	2	39	67.7	155	28.2		0	0	Mastectomy with ALND	70	30	957	0	77	121	78	79	106	65	84	110	67	88	123	83	76	30	0	0	1	0	0	0	0	150	146	19	48	20	20	39
16	1	27	56	162	23.6		0	0	Partial mastectomy with SLNB	80	30	750	35	0	119	99	83	99	58	72	100	58	72	127	67	85	7	0	0	2	0	0	0	0	136	140	18	49	16	20	37
17	1	43	62	166	22.5		0	1	Partial mastectomy with ALND	90	30	670	30	0	122	66	74	124	64	61	85	48	68	107	59	58	8	0	0	1	0	0	0	0	150	137	19	49	20	20	29
18	1	29	54	163	20.3		0	0	Mastectomy with SLNB	180	50	1230	35	0	128	84	87	98	59	79	97	62	72	116	77	73	12	1	0	0	1	0	0	0	122	125	15	46	4	20	40
19	2	32	64	171	21.9		0	0	Partial mastectomy with SLNB	130	10	1250	0	102	140	73	66	121	70	82	138	63	72	119	71	70	7	1	1	0	0	0	0	0	140	134	20	46	12	20	36
20	1	58	67.5	167	40.4	hypertension	0	1	Partial mastectomy with SLNB	80	30	670	35	0	133	77	59	89	54	42	99	58	52	113	71	52	11	0	0	0	0	0	0	0	147	142	20	42	20	20	40
21	1	58	70	160	27.3	hypertension	0	0	Mastectomy with SLNB	85	30	630	40	0	145	81	69	145	75	49	124	81	42	142	83	67	13	0	1	0	0	0	0	0	138	139	19	46	16	20	38
22	2	36	65	172	22		0	0	Mastectomy with ALND	145	30	1244	0	107	105	57	68	115	67	69	116	71	62	122	74	54	3	0	0	0	0	0	0	0	150	141	20	48	16	20	37
23	1	59	70	157	28.4		0	0	Mastectomy with ALND	150	20	1450	40	0	173	89	85	135	67	73	140	75	71	142	78	72	10	0	0	0	0	0	0	0	146	138	20	48	10	20	40
24	1	43	55	160	21.5		0	1	Mastectomy with SLNB	110	50	800	35	0	132	76	55	120	76	89	98	50	68	126	82	72	12	0	0	0	0	0	0	0	147	138	20	48	11	20	39
25	1	42	60	170	20.8		0	1	Partial mastectomy with SLNB	100	30	862	30	0	128	82	68	105	66	73	109	66	61	141	86	72	5	0	0	0	0	0	0	0	147	145	20	50	15	20	40
26	1	48	53	158	21.2		0	0	Mastectomy with ALND	150	20	180	40	0	112	67	65	111	64	62	127	82	70	143	77	92	8	0	0	0	0	0	0	0	141	145	20	50	15	20	40
27	1	49	65	158	26		0	0	Mastectomy with SLNB	95	30	95	30	0	103	74	89	112	82	98	109	82	74	123	76	89	40	0	1	0	0	0	0	0	148	145	20	50	15	20	40
29	2	37	62	148	29.7		0	0	Mastectomy with SLNB	95	20	850	0	90	128	81	63	124	81	67	128	82	64	123	73	52	12	0	0	0	0	0	0	0	137	136	20	50	8	20	38
30	1	55	65	148	29.6749		0	1	Partial mastectomy with ALND	185	30	1550	40	0	130	82	75	115	73	61	98	61	75	120	69	69	5	0	0	0	0	0	0	0	143	142	20	50	12	20	40
31	2	39	65	169	22.7583		0	0	Mastectomy with SLNB	90	50	680	0	72	135	77	56	121	63	60	129	70	72	134	86	66	15	0	0	0	0	0	0	0	150	143	20	50	15	20	38
32	2	46	58	156	23.833		0	1	Mastectomy with SLNB	160	30	1000	0	138	107	72	61	130	86	70	118	78	63	113	73	58	25	1	0	0	0	0	0	0	144	99	20	38	0	20	21
33	1	37	51	168	18.0697		0	0	Mastectomy with SLNB	125	20	900	50	0	142	76	71	152	84	92	167	88	109	145	67	87	4	0	0	0	0	0	0	0	144	125	20	40	11	19	35
34	1	45	66	168	23.3844		0	0	Mastectomy with ALND	75	30	550	35	0	142	85	74	99	52	61	106	61	67	126	81	70	10	0	0	0	0	0	0	0	145	133	20	45	8	20	40
35	2	58	66	159	26.1066		0	1	Partial mastectomy with SLNB	115	20	1050	0	60	109	62	51	125	71	63	118	72	53	120	72	74	5	0	0	0	0	0	0	0	139	144	20	48	20	20	36
36	2	37	60	161	23.1473		0	0	Mastectomy with ALND	130	50	950	0	60	140	82	74	106	64	59	135	79	62	130	79	75	10	0	0	0	0	0	0	0	145	138	20	45	15	20	38
37	1	51	59	168	20.9042	diabetes	0	0	Mastectomy with ALND	209	50	1000	50	0	115	68	65	106	63	71	105	62	65	142	87	85	14	0	0	0	0	0	0	0	148	138	20	45	15	20	38
38	2	52	53.5	157	21.7047		0	1	Partial mastectomy with ALND	150	50	970	0	78	120	69	74	110	59	72	125	69	64	105	52	58	7	0	0	0	0	0	0	0	131	105	15	38	4	20	28
39	1	52	57	165	20.9366		0	0	Mastectomy with SLNB	105	30	1300	30	0	129	85	72	106	64	61	110	75	60	139	96	90	9	0	2	0	0	0	0	0	146	140	20	49	15	20	36
40	1	32	67.6	158	27.079		0	0	Mastectomy with SLNB	170	20	1350	40	0	120	67	78	101	59	73	104	56	74	116	75	79	5	0	0	0	0	0	0	0	143	103	14	32	11	18	28
41	1	31	62.5	161	24.1117		0	0	Partial mastectomy with ALND	140	50	1100	35	0	135	82	70	117	74	57	99	58	54	131	78	78	10	0	0	0	0	0	0	0	148	149	20	50	19	20	40
42	1	34	65	160	25.3906		0	0	Mastectomy with ALND	90	30	750	40	0	156	96	85	123	81	77	138	99	70	180	100	103	5	0	0	0	0	0	0	0	147	133	20	48	7	20	38
43	2	58	62	160	24.2188	hypertension	0	0	Mastectomy with SLNB	120	30	1100	0	96	170	93	83	193	102	92	162	88	72	125	83	77	30	0	0	0	0	0	0	0	147	134	20	40	15	20	39
44	2	53	62	160	24.2188	hypertension,diabetes	0	0	Mastectomy with ALND	140	20	1400	0	110	164	75	68	147	64	72	150	81	70	138	76	74	60	0	0	0	0	0	0	0	147	138	20	45	15	20	38
45	1	52	57	160	22.2656		0	0	Mastectomy with SLNB	107	30	940	30	0	114	74	74	102	80	68	88	61	72	112	67	81	1	0	0	0	0	0	0	0	120	133	20	40	15	20	38
46	1	44	56.5	163	21.2654		0	0	Mastectomy with SLNB	95	20	1080	27	0	107	74	67	123	81	82	90	52	51	112	67	62	5	0	0	1	0	0	0	0	110	123	20	38	6	20	39
47	2	49	57	158	22.8329		0	0	Mastectomy with SLNB	285	100	2420	0	185	113	76	89	124	90	86	123	78	70	115	75	67	20	0	0	1	0	0	0	0	133	117	20	35	5	20	37
48	2	37	66	175	21.551		0	0	Partial mastectomy with SLNB	108	20	828	0	90	123	76	47	112	81	49	122	81	49	144	85	67	5	0	0	0	0	0	0	0	146	133	20	42	13	20	38
49	1	33	61	160	23.8281		0	0	Mastectomy with ALND	90	20	615	25	0	138	55	122	90	46	98	116	50	82	128	67	106	3	0	0	0	0	0	0	0	146	133	20	48	10	20	35
50	2	35	53	165	19.4674		0	0	Mastectomy with SLNB	150	20	1180	0	108	146	88	78	120	72	81	118	71	61	118	78	54	25	0	0	1	0	0	0	0	148	109	20	34	10	10	35
51	1	52	53	160	20.7031		0	0	Mastectomy with SLNB	120	20	902	30	0	146	87	88	102	80	72	92	65	62	136	89	70	5	0	0	0	0	0	0	0	147	117	20	33	5	20	39
52	1	45	62	160	24.2188		0	0	Partial mastectomy with ALND	97	5	880	25	0	123	76	80	110	68	70	105	76	59	149	99	65	3	0	0	1	0	0	0	0	149	127	20	48	3	20	36
53	1	26	53	156	21.7784		0	0	Partial mastectomy with SLNB	120	20	930	30	0	111	77	67	102	67	80	103	68	54	154	89	98	10	2	0	1	0	0	0	0	150	121	20	36	6	20	39
54	2	44	65	164	24.1672		0	0	Mastectomy with ALND	120	20	1040	0	84	145	76	80	153	87	73	125	77	67	135	83	54	20	1	7	1	0	0	0	0	124	114	20	38	2	20	34
55	2	54	65	160	25.3906		0	0	Mastectomy with ALND	105	30	960	0	78	186	104	76	194	100	80	151	91	71	131	89	57	50	0	0	0	0	0	0	0	142	128	20	45	14	20	29
56	1	57	55	160	21.4844		0	0	Mastectomy with ALND	85	20	700	35	0	146	87	40	123	65	74	131	71	56	147	87	84	17	0	0	0	0	0	0	0	146	114	12	40	6	20	36
57	2	47	55	160	21.4844		0	0	Partial mastectomy with ALND	175	30	1390	0	73	132	73	67	115	67	59	103	55	52	108	69	67	23	0	0	0	0	0	0	0	146	143	20	45	18	20	40
58	1	45	50	157	20.2848		0	1	Mastectomy with ALND	90	50	750	25	0	137	75	73	103	56	59	115	66	59	130	78	68	17	0	1	0	0	0	0	0	118	130	20	39	13	20	38
59	2	49	55	155	22.8928		0	0	Mastectomy with SLNB	105	30	1060	0	48	164	92	80	158	90	74	146	91	73	115	79	64	25	0	0	0	0	0	0	0	150	140	20	47	15	20	38
60	1	57	63.5	152	27.4844		0	0	Mastectomy with SLNB	90	30	600	35	0	182	100	57	114	75	48	112	68	53	125	75	67	5	0	1	1	0	0	0	0	144	133	20	46	8	20	39
61	1	53	60	163	22.5827	diabetes	0	0	Mastectomy with SLNB	75	30	941	50	0	142	85	69	158	74	53	152	74	50	170	103	87	5	0	0	1	0	0	0	0	144	115	20	40	6	13	36
62	1	57	80	158	32.0461		0	1	Mastectomy with SLNB	100	30	830	40	0	146	63	75	128	73	78	122	71	80	135	78	85	10	0	0	0	0	0	0	0	148	126	20	46	10	20	30
63	2	39	51	158	20.4294		0	0	Mastectomy with SLNB	60	20	540	0	40	101	65	64	103	71	60	110	78	68	125	82	70	30	0	0	0	0	0	0	0	147	134	20	45	10	20	39
64	2	54	47	161	18.132		0	0	Partial mastectomy with SLNB	95	30	830	0	54	130	78	72	135	81	67	98	71	75	125	75	80	30	0	0	0	0	0	0	0	130	135	20	47	8	20	40
65	2	44	60	168	21.2585		0	0	Partial mastectomy with SLNB	120	30	1070	0	67	155	93	87	140	87	72	160	91	82	140	75	75	10	0	0	0	0	0	0	0	146	136	20	48	10	20	38
66	2	56	77	165	28.2828		0	0	Mastectomy with SLNB	105	30	610	0	54	154	75	63	140	78	56	106	56	52	137	75	65	30	1	0	0	0	0	0	0	144	126	20	46	8	20	32
67	2	54	52	156	21.3675		0	0	Mastectomy with ALND	120	30	800	0	84	109	63	64	139	80	82	122	65	63	110	65	55	20	0	0	0	0	0	0	0	132	136	20	47	20	20	29
68	1	32	52	155	21.6441		0	0	Mastectomy with ALND	120	30	890	40	0	121	76	94	96	59	74	105	59	62	150	97	75	5	0	0	0	0	0	0	0	149	124	20	34	13	20	37
69	1	46	54	162	20.5761		1	0	Mastectomy with ALND	105	30	880	25	0	140	79	78	112	52	56	109	59	68	148	84	73	7	0	0	0	0	0	0	0	142	127	20	41	6	20	40
70	2	53	53	165	19.4674		0	0	Mastectomy with SLNB	130	30	1160	0	78	144	77	80	130	74	75	139	81	71	134	80	72	40	0	0	0	0	0	0	0	145	120	20	35	6	20	39
71	1	56	60	160	23.4375		0	1	Mastectomy with SLNB	300	50	2300	50	0	109	62	58	117	64	64	115	62	57	127	60	65	20	0	0	0	0	0	0	0	137	133	20	42	13	20	38
72	2	47	62	160	24.2188		0	0	Partial mastectomy with SLNB	120	20	1000	0	90	109	76	83	116	80	83	116	80	74	85	55	71	20	0	0	0	0	0	0	0	136	120	20	43	13	20	24
73	2	41	59	164	21.9363		0	1	Mastectomy with SLNB	110	20	1300	0	102	146	84	66	145	76	83	150	80	68	127	87	77	120	0	0	0	0	0	0	0	136	129	20	45	6	20	38
74	2	57	60	155	24.974	hypertension	0	1	Mastectomy with SLNB	130	30	1100	0	78	152	89	67	180	104	82	174	109	80	134	94	72	20	0	0	0	0	0	0	0	141	123	20	41	6	20	36
75	2	48	69	163	25.9701		0	0	Mastectomy with SLNB	130	50	1000	0	78	124	72	80	119	74	90	113	68	74	101	67	72	20	0	0	0	0	0	0	0	121	128	20	43	5	20	40
76	2	45	46.5	156	19.1075		0	1	Mastectomy with SLNB	225	20	1500	0	78	125	75	65	140	98	80	119	71	66	125	75	60	5	0	0	0	0	0	0	0	132	115	20	40	3	20	32
77	2	41	55	166	19.9594		0	0	Partial mastectomy with SLNB	90	50	900	0	100	145	81	80	117	73	80	139	74	63	107	57	78	60	0	0	0	0	0	0	0	140	119	20	41	3	20	35
78	1	49	59	156	24.2439		0	0	Mastectomy with SLNB	115	30	930	35	0	130	85	73	100	53	65	97	50	53	145	75	55	5	0	0	0	0	0	0	0	128	115	20	46	3	18	28
79	1	48	60	167	21.5139	asthma	0	1	Mastectomy with SLNB	78	20	750	30	0	134	85	85	104	63	86	147	94	80	150	87	87	1	0	0	2	0	0	0	0	138	131	20	45	6	20	40
80	2	46	50	150	22.2222		0	0	Mastectomy with ALND	90	20	120	0	114	125	67	70	132	83	78	130	75	80	148	74	70	30	0	0	1	0	0	0	0	149	116	20	35	8	20	33
81	2	50	60	160	23.4375		0	0	Mastectomy with ALND	180	50	1600	0	90	104	50	59	100	63	86	103	56	65	112	69	63	15	0	0	1	0	0	0	0	144	122	20	40	3	20	39
82	2	41	60	163	22.5827		0	0	Partial mastectomy with SLNB	105	10	700	0	103	119	78	49	127	76	69	143	89	80	117	68	67	35	0	0	0	0	0	0	0	149	127	20	44	3	20	40
83	1	43	54	153	23.0681		0	0	Partial mastectomy with SLNB	75	20	700	25	0	116	55	62	121	48	72	130	70	65	127	78	73	5	0	0	0	0	0	0	0	138	127	20	44	3	20	40
84	2	46	54	160	21.0938	hypothyroidism	0	1	Partial mastectomy with SLNB	80	30	1000	0	72	102	58	60	144	93	84	122	75	65	120	77	59	25	0	1	0	0	0	0	0	150	137	20	45	13	20	39
85	2	37	66	173	22.0522		0	0	Mastectomy with ALND	145	50	1050	0	120	122	69	64	117	69	48	119	77	60	98	69	51	30	0	0	1	0	0	0	0	145	123	20	39	4	20	40
86	2	38	50	156	20.5457		0	0	Mastectomy with SLNB	190	30	1250	0	120	140	80	68	119	78	65	119	80	69	135	83	58	30	0	2	0	0	0	0	0	143	121	20	39	4	20	38
87	1	48	50	160	19.5312		0	0	Partial mastectomy with SLNB	115	30	780	25	0	157	50	59	78	47	50	111	66	45	112	65	62	15	0	0	1	0	0	0	0	150	122	20	40	4	20	38
88	2	55	57	158	22.8329		0	0	Mastectomy with ALND	95	20	170	0	42	147	65	81	158	90	76	121	76	90	124	81	60	25	0	0	0	0	0	0	0	146	128	20	42	6	20	40
89	2	54	60	155	24.974		0	1	Mastectomy with SLNB	120	30	1400	0	72	106	64	76	128	84	74	132	77	76	118	80	56	5	0	0	0	0	0	0	0	142	133	20	43	10	20	40
90	1	42	62.5	169	21.883		0	0	Partial mastectomy with SLNB	120	20	900	25	0	116	70	74	123	80	74	118	67	70	135	85	79	30	0	0	0	0	0	0	0	147	142	20	50	12	20	40
91	1	43	57	155	23.7253		0	1	Mastectomy with SLNB	105	30	640	25	0	134	80	40	101	70	70	102	68	64	143	88	71	15	0	0	2	0	0	0	0	137	132	20	42	10	20	40
92	1	53	52	170	17.9931		0	0	Mastectomy with SLNB	120	20	980	30	0	132	89	92	148	89	81	94	63	53	137	87	90	2	0	0	0	0	0	0	0	137	141	20	45	18	20	38
93	1	58	67	158	26.8386		0	0	Mastectomy with SLNB	60	10	450	22	0	116	74	81	102	67	84	82	54	74	113	59	74	13	0	0	0	0	0	0	0	141	#NULL!	#NULL!	#NULL!	#NULL!	#NULL!	#NULL!
94	2	60	65	160	25.3906		0	0	Mastectomy with SLNB	120	20	1050	0	66	135	71	64	145	80	75	142	73	73	110	72	50	25	0	0	0	0	0	0	0	137	121	20	33	8	20	40
95	1	40	49	157	19.8791		0	1	Mastectomy with ALND	90	30	650	30	0	103	73	86	87	53	69	85	50	65	101	65	64	25	0	0	0	1	0	0	0	142	142	20	47	15	20	40
96	1	52	63	167	22.5896		0	0	Mastectomy with SLNB	100	30	730	30	0	117	75	70	105	71	65	130	70	67	135	65	65	10	0	0	0	0	0	1	0	143	120	20	40	0	20	40
97	2	44	53	161	20.4467		0	0	Mastectomy with ALND	114	50	1200	0	114	110	74	70	116	71	70	108	64	66	91	60	63	38	0	0	0	0	0	0	0	138	118	20	37	3	20	38
98	1	48	66.5	160	25.9766		0	0	Mastectomy with SLNB	90	30	650	30	0	131	78	76	122	66	65	119	63	54	123	68	64	10	0	0	2	0	0	0	0	138	118	20	40	3	20	35
99	2	49	54	153	23.0681		0	1	Mastectomy with SLNB	120	50	1000	0	90	119	72	86	132	84	93	124	76	78	110	61	73	15	0	0	0	0	0	0	0	141	130	20	45	5	20	40
100	1	54	51.5	157	20.8933		0	0	Mastectomy with ALND	190	50	1300	25	0	135	66	75	94	52	71	113	57	53	167	89	81	7	0	0	0	0	0	0	0	141	129	20	41	8	20	40
101	1	56	57	155	23.7253		0	0	Mastectomy with SLNB	110	50	900	35	0	156	80	82	110	62	64	112	61	62	135	74	71	10	0	0	2	0	0	0	0	138	130	20	43	12	20	35
102	1	43	57	160	22.2656		0	1	Mastectomy with SLNB	140	50	1120	30	0	121	71	70	100	53	70	101	52	72	114	67	72	5	0	0	0	0	0	0	0	138	121	20	39	4	20	38
103	1	51	65	164	24.1672		0	1	Mastectomy with SLNB	120	20	1140	30	0	134	78	77	119	67	66	124	72	70	166	89	78	9	0	0	2	0	0	0	0	134	135	20	43	12	20	40
105	2	49	69	165	25.3444		0	1	Mastectomy with SLNB	100	20	1130	0	82	138	76	70	150	89	84	117	69	77	115	81	76	10	0	0	0	0	0	0	0	138	137	20	45	20	20	32
106	2	56	59.5	161	22.9544		0	0	Partial mastectomy with SLNB	115	30	900	0	90	147	94	71	139	87	62	133	80	58	135	90	64	29	0	0	0	0	0	0	0	148	129	20	44	6	20	39
107	2	48	60	160	23.4375		0	1	Partial mastectomy with ALND	193	50	1650	0	60	116	61	78	125	58	79	141	73	85	97	56	61	15	0	0	0	0	0	0	0	128	126	20	43	4	20	39
108	1	55	67	155	27.8876		0	0	Mastectomy with ALND	170	100	1250	45	0	181	91	75	151	84	101	150	82	91	164	81	100	3	0	0	0	0	0	0	1	150	130	20	48	4	20	38
109	2	49	62	175	20.2449		0	0	Mastectomy with ALND	140	50	1200	0	90	132	74	66	140	78	72	132	72	64	100	53	55	45	0	0	0	0	0	0	0	113	114	20	36	4	20	34
110	2	43	63	169	22.0581		0	0	Partial mastectomy with SLNB	145	20	1180	0	75	138	83	73	135	87	79	132	80	60	133	85	66	15	0	0	0	0	0	0	0	142	124	20	40	4	20	40
111	1	46	65	161	25.0762		0	0	Mastectomy with SLNB	115	50	1040	38	0	154	93	74	149	81	68	86	44	57	142	76	75	3	0	2	2	0	0	0	0	142	118	20	39	5	20	34
112	2	47	63	160	24.6094		0	0	Mastectomy with SLNB	105	30	1047	0	96	128	70	65	117	67	77	113	64	75	113	72	68	22	0	0	0	0	0	0	0	146	140	20	45	15	20	40
113	2	56	55	156	22.6003		0	0	Mastectomy with SLNB	105	30	1000	0	114	127	76	30	126	80	80	129	79	84	119	82	75	40	0	0	0	0	0	0	0	146	119	20	40	4	20	35
114	2	50	70	170	24.2215		0	0	Mastectomy with SLNB	70	30	1020	0	96	114	79	61	133	85	78	132	62	70	139	87	67	30	0	0	0	0	0	0	0	145	126	20	44	4	20	38
115	2	28	56	165	20.5693		0	1	Mastectomy with SLNB	120	20	1200	0	120	109	61	76	119	71	59	120	68	62	109	74	67	40	0	0	0	0	0	0	0	134	126	20	47	3	20	36
117	2	46	58	158	23.2335		0	0	Mastectomy with SLNB	100	30	1000	0	90	123	73	84	121	73	80	133	81	78	106	70	65	40	0	0	0	0	0	0	0	136	122	20	41	3	20	38
118	1	64	60	165	22.0386		0	0	Mastectomy with SLNB	60	10	800	30	0	100	65	69	96	68	82	86	57	77	130	98	95	15	0	0	0	0	0	0	0	140	121	20	40	3	20	38
119	1	56	62	155	25.8065		0	1	Mastectomy with SLNB	130	30	1150	40	0	132	69	83	138	77	68	90	50	74	136	75	78	15	0	0	0	0	0	0	0	145	126	20	45	3	20	38
120	2	49	65.5	168	23.2072		0	0	Mastectomy with SLNB	115	30	1150	0	107	112	58	71	118	62	61	140	85	73	93	52	47	30	0	0	0	0	0	0	0	139	119	20	41	3	20	35
121	1	41	61	162	23.2434		0	0	Mastectomy with SLNB	140	60	1004	40	0	133	87	91	119	58	70	112	58	68	119	64	80	15	0	0	0	0	0	0	0	138	118	20	40	3	20	35
122	1	44	52	158	20.83		0	1	Partial mastectomy with SLNB	90	30	860	25	0	137	78	70	96	56	63	96	53	60	103	63	72	12	0	0	0	0	0	0	0	143	120	20	39	3	20	38
123	1	44	65	166	23.5883		0	1	Partial mastectomy with SLNB	120	30	945	30	0	118	67	80	92	63	72	95	64	68	107	66	79	3	0	0	0	0	0	0	0	135	111	20	42	3	20	26
124	2	50	75	167	26.8923		0	0	Mastectomy with ALND	160	20	1449	0	56	122	68	75	132	61	72	131	83	57	113	77	55	35	0	0	0	0	0	0	0	148	128	20	48	3	20	37
125	1	49	55	158	22.0317		0	0	Partial mastectomy with SLNB	90	20	670	27	0	123	69	71	108	79	67	101	71	61	102	70	67	15	0	0	0	0	1	0	0	131	97	20	29	3	20	25
126	1	56	70	168	24.8016		0	1	Mastectomy with SLNB	140	30	1655	45	0	123	76	74	170	112	94	107	57	50	154	87	77	10	0	0	0	0	0	0	0	125	88	2	31	13	20	22
127	1	54	75	168	26.5731		0	1	Mastectomy with ALND	124	30	1400	42.5	0	138	80	75	123	76	70	88	54	71	157	87	72	8	0	0	1	0	0	0	0	138	115	20	38	3	20	34
128	2	40	70	163	26.3465		0	0	Partial mastectomy with SLNB	85	30	980	0	83	121	80	84	115	79	82	117	70	72	132	82	83	3	0	0	0	0	0	0	0	128	112	20	41	3	20	28
129	1	49	60	160	23.4375		0	1	Mastectomy with SLNB	125	20	1000	30	0	146	76	71	102	51	57	107	54	53	125	85	71	10	0	0	0	0	0	0	0	142	121	20	45	7	20	29
130	2	49	53	157	21.5019		0	0	Partial mastectomy with SLNB	135	20	850	0	42	110	67	73	111	66	66	92	53	51	109	72	54	40	0	0	0	0	0	0	0	150	146	20	48	18	20	40
131	2	44	62.5	165	22.9568		0	0	Partial mastectomy with SLNB	131	30	950	0	126	110	63	67	118	77	82	134	70	81	98	55	74	10	0	0	0	0	0	0	0	130	130	20	42	14	20	34
132	2	37	52	158	20.83		0	1	Mastectomy with SLNB	135	50	900	0	91	113	69	75	109	57	57	102	62	63	101	73	66	30	0	0	0	0	0	0	0	133	118	20	39	3	20	36
133	2	45	51	160	19.9219		0	0	Mastectomy with SLNB	95	50	1020	0	90	100	62	92	116	68	89	118	73	92	98	69	88	55	0	0	0	0	0	0	0	133	125	20	45	3	20	37
134	2	52	61	166	22.1367	hypertension	0	1	Mastectomy with SLNB	145	50	1300	0	142	138	81	75	122	73	69	128	75	59	130	84	50	35	0	0	0	0	0	0	0	145	121	17	34	12	20	38
135	1	47	53	156	21.7784		0	0	Mastectomy with SLNB	80	30	650	25	0	117	73	88	90	55	77	86	56	70	151	82	87	3	0	0	0	0	0	0	0	150	137	20	46	12	20	39
136	1	57	50	157	20.2848		0	0	Mastectomy with SLNB	85	30	620	25	0	156	91	111	118	68	98	113	66	92	114	65	72	5	0	0	0	0	0	0	0	150	141	20	50	12	20	39
